# Supplementary material for: The predictive value of intestinal ultrasound for treatment response in inflammatory bowel disease: a systematic review and pooled data analysis
Source: J Crohns Colitis. 2026 Apr 15;20(4):jjag017. doi: 10.1093/ecco-jcc/jjag017 (PMC13080699; doi:10.1093/ecco-jcc/jjag017)
Supplement: jjag017_Supplementary_Data [file jjag017_supplementary_data.zip]

Archive with 6 entries (6 files):
- Supplementary Material 2. Risk of Bias Assessment QUIPS Tool.docx
- Supplementary Table 1. Definitions of response.docx
- Supplementary Table 2. Ultrasound scores.docx
- 12.docx
- AutoFileRenameNote.txt
- Supplementary Material 1. Search terms in PubMed.docx
