# Supplementary material for: The predictive value of intestinal ultrasound for treatment response in inflammatory bowel disease: a systematic review and pooled data analysis
Source: J Crohns Colitis. 2026 Apr 15;20(4):jjag017. doi: 10.1093/ecco-jcc/jjag017 (PMC13080699; doi:10.1093/ecco-jcc/jjag017)
Supplement: jjag017_Supplementary_Data [file jjag017_supplementary_data.zip › AutoFileRenameNote.txt]

From: Supplementary Figure 1. ROC curves of different outcomes at week 12 - 16 for anti-TNF treated CD patients.docx
To: 12.docx
Error: Could not find a part of the path '\\chenasprod\kglinw2\Journals\OUP\ECCO\Vol00000\260018\FreshMss\Disk\ecco-jcc-2025-1180-20260202143800\ecco-jcc-2025-1180-20260202143800\suppl_data\Supplementary Figure 1. ROC curves of different outcomes at week 12 - 16 for anti-TNF treated CD patients.docx.tmp'.
